# Supplementary material for: Phase Separation-Regulated Fungal Growth, Sexual Development, Adaptation and Synthetic Biology Applications
Source: J Fungi (Basel). 2025 Sep 17;11(9):680. doi: 10.3390/jof11090680 (PMC12470725; doi:10.3390/jof11090680)
Supplement: Supplementary file 1 [file jof-11-00680-s001.zip]

Archive with 2 entries (2 files):
- Tab.S2.pdf
- Tab.S1-ok.pdf
